# Supplementary material for: Difference in TMPRSS2 usage by Delta and Omicron variants of SARS-CoV-2: Implication for a sudden increase among children
Source: PLoS One. 2024 Jun 13;19(6):e0299445. doi: 10.1371/journal.pone.0299445 (PMC11175390; doi:10.1371/journal.pone.0299445)
Supplement: S1 Data — (XLSX) [file pone.0299445.s001.xlsx]

## Sheet: Raw data
Acsession Number	Host	Variant	TMPRSS2 on Cells	Day	Viral Production
LC793397	adult	delta	positive	1	164417600
LC793397	adult	delta	positive	1	263491950
LC793397	adult	delta	positive	1	149489775
LC793397	adult	delta	positive	2	50239596800
LC793397	adult	delta	positive	2	25743627200
LC793397	adult	delta	positive	2	70074976000
LC793397	adult	delta	positive	3	63207897600
LC793397	adult	delta	positive	3	21511126400
LC793397	adult	delta	positive	3	57776460800
LC793397	adult	delta	positive	0	3327.44
LC793398	adult	delta	positive	1	562918250
LC793398	adult	delta	positive	1	326725000
LC793398	adult	delta	positive	1	54340925
LC793398	adult	delta	positive	2	105946496000
LC793398	adult	delta	positive	2	39322956800
LC793398	adult	delta	positive	2	49882240000
LC793398	adult	delta	positive	3	79433171200
LC793398	adult	delta	positive	3	28691472000
LC793398	adult	delta	positive	3	54647366400
LC793398	adult	delta	positive	0	672.019
LC793399	adult	delta	positive	1	489864200
LC793399	adult	delta	positive	1	917731200
LC793399	adult	delta	positive	1	615309450
LC793399	adult	delta	positive	2	48167792000
LC793399	adult	delta	positive	2	27824700800
LC793399	adult	delta	positive	2	44698131200
LC793399	adult	delta	positive	3	59849363200
LC793399	adult	delta	positive	3	19505427200
LC793399	adult	delta	positive	3	45325788800
LC793399	adult	delta	positive	0	648.773
LC793397	adult	delta	negative	1	783991
LC793397	adult	delta	negative	1	350338
LC793397	adult	delta	negative	1	798077
LC793397	adult	delta	negative	2	346595625
LC793397	adult	delta	negative	2	3.39086e+07
LC793397	adult	delta	negative	2	5.99661e+07
LC793397	adult	delta	negative	3	10218610400
LC793397	adult	delta	negative	3	1021377300
LC793397	adult	delta	negative	3	6841254400
LC793397	adult	delta	negative	0	1615.77
LC793398	adult	delta	negative	1	2.90686e+06
LC793398	adult	delta	negative	1	160495
LC793398	adult	delta	negative	1	2.88131e+06
LC793398	adult	delta	negative	2	723485950
LC793398	adult	delta	negative	2	8.98689e+07
LC793398	adult	delta	negative	2	261813850
LC793398	adult	delta	negative	3	23164283200
LC793398	adult	delta	negative	3	5949188400
LC793398	adult	delta	negative	3	26394385600
LC793398	adult	delta	negative	0	1207.05
LC793399	adult	delta	negative	1	3.33328e+06
LC793399	adult	delta	negative	1	944017
LC793399	adult	delta	negative	1	2.59635e+06
LC793399	adult	delta	negative	2	1181274200
LC793399	adult	delta	negative	2	67965750
LC793399	adult	delta	negative	2	420736350
LC793399	adult	delta	negative	3	21799569600
LC793399	adult	delta	negative	3	4119878800
LC793399	adult	delta	negative	3	12600066400
LC793399	adult	delta	negative	0	488.777

## Sheet: Average
Host	Variant	TMPRSS2 on Cells	CultureDay	Average of Production
adult	delta	positive	0	1549.41
adult	delta	positive	1	3.9381e+08
adult	delta	positive	2	5.13223e+10
adult	delta	positive	3	4.7772e+10
adult	delta	negative	0	1103.87
adult	delta	negative	1	1.63941e+06
adult	delta	negative	2	3.53957e+08
adult	delta	negative	3	1.24565e+10
