# Supplementary material for: Difference in TMPRSS2 usage by Delta and Omicron variants of SARS-CoV-2: Implication for a sudden increase among children
Source: PLoS One. 2024 Jun 13;19(6):e0299445. doi: 10.1371/journal.pone.0299445 (PMC11175390; doi:10.1371/journal.pone.0299445)
Supplement: S2 Data — (XLSX) [file pone.0299445.s002.xlsx]

## Sheet: Raw data
Acsession Number	Host	Variant	TMPRSS2 on Cells	Day	Viral Production
LC793430	adult	omicron	positive	1	5.96705e+07
LC793430	adult	omicron	positive	1	3.81022e+07
LC793430	adult	omicron	positive	1	1.02899e+08
LC793430	adult	omicron	positive	2	31475206400
LC793430	adult	omicron	positive	2	10376996000
LC793430	adult	omicron	positive	2	35516176000
LC793430	adult	omicron	positive	3	38654198400
LC793430	adult	omicron	positive	3	9721892800
LC793430	adult	omicron	positive	3	38907369600
LC793430	adult	omicron	positive	0	783.412
LC793431	adult	omicron	positive	1	5.67645e+07
LC793431	adult	omicron	positive	1	2.11618e+07
LC793431	adult	omicron	positive	1	3.82092e+07
LC793431	adult	omicron	positive	2	51672412800
LC793431	adult	omicron	positive	2	10964452800
LC793431	adult	omicron	positive	2	31198416000
LC793431	adult	omicron	positive	3	59500300800
LC793431	adult	omicron	positive	3	16760918400
LC793431	adult	omicron	positive	3	53155676800
LC793431	adult	omicron	positive	0	683.03
LC793432	adult	omicron	positive	1	5.02323e+07
LC793432	adult	omicron	positive	1	2.73477e+07
LC793432	adult	omicron	positive	1	2.24146e+07
LC793432	adult	omicron	positive	2	38879318400
LC793432	adult	omicron	positive	2	13745080000
LC793432	adult	omicron	positive	2	21910132800
LC793432	adult	omicron	positive	3	50051200000
LC793432	adult	omicron	positive	3	17857580800
LC793432	adult	omicron	positive	3	45304492800
LC793432	adult	omicron	positive	0	130.365
LC793430	adult	omicron	negative	1	1.81221e+07
LC793430	adult	omicron	negative	1	783101
LC793430	adult	omicron	negative	1	5.86218e+06
LC793430	adult	omicron	negative	2	8015364800
LC793430	adult	omicron	negative	2	910666500
LC793430	adult	omicron	negative	2	4305440400
LC793430	adult	omicron	negative	3	21084798400
LC793430	adult	omicron	negative	3	4344075600
LC793430	adult	omicron	negative	3	14676619200
LC793430	adult	omicron	negative	0	117.891
LC793431	adult	omicron	negative	1	1.91195e+07
LC793431	adult	omicron	negative	1	4.38869e+06
LC793431	adult	omicron	negative	1	8.77432e+06
LC793431	adult	omicron	negative	2	14853897600
LC793431	adult	omicron	negative	2	3312643600
LC793431	adult	omicron	negative	2	6795594400
LC793431	adult	omicron	negative	3	35116019200
LC793431	adult	omicron	negative	3	10790304000
LC793431	adult	omicron	negative	3	31264857600
LC793431	adult	omicron	negative	0	993.705
LC793432	adult	omicron	negative	1	20934450
LC793432	adult	omicron	negative	1	1.23654e+06
LC793432	adult	omicron	negative	1	7.27188e+06
LC793432	adult	omicron	negative	2	13470152000
LC793432	adult	omicron	negative	2	680124250
LC793432	adult	omicron	negative	2	2314051200
LC793432	adult	omicron	negative	3	37039017600
LC793432	adult	omicron	negative	3	6224668400
LC793432	adult	omicron	negative	3	30327587200
LC793432	adult	omicron	negative	0	774.526

## Sheet: Average
Host	Variant	TMPRSS2 on Cells	CultureDay	Average of Production
adult	omicron	positive	0	532.269
adult	omicron	positive	1	4.63113e+07
adult	omicron	positive	2	2.73042e+10
adult	omicron	positive	3	3.66571e+10
adult	omicron	negative	0	628.707
adult	omicron	negative	1	9.61031e+06
adult	omicron	negative	2	5.01221e+09
adult	omicron	negative	3	2.12075e+10
