# Supplementary material for: Difference in TMPRSS2 usage by Delta and Omicron variants of SARS-CoV-2: Implication for a sudden increase among children
Source: PLoS One. 2024 Jun 13;19(6):e0299445. doi: 10.1371/journal.pone.0299445 (PMC11175390; doi:10.1371/journal.pone.0299445)
Supplement: S3 Data — (XLSX) [file pone.0299445.s003.xlsx]

## Sheet: Raw data
Acsession Number	Host	Variant	TMPRSS2 on Cells	Day	Viral Production
LC793397	adult	delta	positive	1	1.92466e+08
LC793398	adult	delta	positive	1	3.14661e+08
LC793399	adult	delta	positive	1	6.74302e+08
LC793400	adult	delta	positive	1	1382163025
LC793404	adult	delta	positive	1	4.87659e+09
LC793405	adult	delta	positive	1	511404125
LC793397	adult	delta	negative	1	644136
LC793398	adult	delta	negative	1	1.98289e+06
LC793399	adult	delta	negative	1	2.29122e+06
LC793400	adult	delta	negative	1	1.65607e+06
LC793404	adult	delta	negative	1	1.12626e+07
LC793405	adult	delta	negative	1	4.82797e+06
LC793430	adult	omicron	positive	1	6.68906e+07
LC793431	adult	omicron	positive	1	3.87118e+07
LC793432	adult	omicron	positive	1	3.33316e+07
LC793433	adult	omicron	positive	1	1.45318e+07
LC793434	adult	omicron	positive	1	1.6174e+07
LC793435	adult	omicron	positive	1	3.60725e+07
LC793436	adult	omicron	positive	1	8.54323e+06
LC793437	adult	omicron	positive	1	4.85658e+06
LC793438	adult	omicron	positive	1	1.38823e+07
LC793439	adult	omicron	positive	1	4.11692e+07
LC793440	adult	omicron	positive	1	239613
LC793441	adult	omicron	positive	1	237190
LC793442	adult	omicron	positive	1	135867
LC793444	adult	omicron	positive	1	936040
LC793445	adult	omicron	positive	1	2.74979e+06
LC793446	adult	omicron	positive	1	4.03493e+06
LC793447	adult	omicron	positive	1	14632.9
LC793448	adult	omicron	positive	1	4.22796e+06
LC793449	adult	omicron	positive	1	6.65415e+06
LC793450	adult	omicron	positive	1	23479.6
LC793451	adult	omicron	positive	1	3.06439e+06
LC793452	adult	omicron	positive	1	647507
LC793455	adult	omicron	positive	1	8.96619e+06
LC793456	adult	omicron	positive	1	5.19615e+07
LC793430	adult	omicron	negative	1	8.2558e+06
LC793431	adult	omicron	negative	1	1.07608e+07
LC793432	adult	omicron	negative	1	9.81429e+06
LC793433	adult	omicron	negative	1	1.8332e+06
LC793434	adult	omicron	negative	1	763781
LC793435	adult	omicron	negative	1	585404
LC793436	adult	omicron	negative	1	423427
LC793437	adult	omicron	negative	1	108601
LC793438	adult	omicron	negative	1	88565.7
LC793439	adult	omicron	negative	1	1.78083e+06
LC793440	adult	omicron	negative	1	37428.7
LC793441	adult	omicron	negative	1	2874.3
LC793442	adult	omicron	negative	1	3784.83
LC793444	adult	omicron	negative	1	2473.03
LC793445	adult	omicron	negative	1	3928.27
LC793446	adult	omicron	negative	1	7692.16
LC793447	adult	omicron	negative	1	8522.94
LC793448	adult	omicron	negative	1	12090.9
LC793449	adult	omicron	negative	1	6602.61
LC793450	adult	omicron	negative	1	13113.1
LC793451	adult	omicron	negative	1	25892.7
LC793452	adult	omicron	negative	1	53126.3
LC793455	adult	omicron	negative	1	91906.4
LC793456	adult	omicron	negative	1	2.61415e+06

## Sheet: Average
Host	Variant	TMPRSS2 on Cells	CultureDay	Average of Production
adult	delta	positive	1	1.32526e+09
adult	delta	negative	1	3.77748e+06
adult	omicron	positive	1	1.4919e+07
adult	omicron	negative	1	1.5541e+06
