# Supplementary material for: Difference in TMPRSS2 usage by Delta and Omicron variants of SARS-CoV-2: Implication for a sudden increase among children
Source: PLoS One. 2024 Jun 13;19(6):e0299445. doi: 10.1371/journal.pone.0299445 (PMC11175390; doi:10.1371/journal.pone.0299445)
Supplement: S5 Data — (XLSX) [file pone.0299445.s005.xlsx]

## Sheet: Raw data
Acsession Number	Host	Variant	TMPRSS2 on Cells	Day	Viral Production
LC793408	children	omicron	positive	1	6.49876e+06
LC793408	children	omicron	positive	1	1.12883e+06
LC793408	children	omicron	positive	1	902286
LC793408	children	omicron	positive	2	16688659200
LC793408	children	omicron	positive	2	596980300
LC793408	children	omicron	positive	2	1010993500
LC793408	children	omicron	positive	3	125536793600
LC793408	children	omicron	positive	3	14387977600
LC793408	children	omicron	positive	3	56160966400
LC793408	children	omicron	positive	0	128.644
LC793409	children	omicron	positive	1	2.04166e+07
LC793409	children	omicron	positive	1	13484725
LC793409	children	omicron	positive	1	3.16696e+07
LC793409	children	omicron	positive	2	24955737600
LC793409	children	omicron	positive	2	11940077600
LC793409	children	omicron	positive	2	29396256000
LC793409	children	omicron	positive	3	50541756800
LC793409	children	omicron	positive	3	19253644800
LC793409	children	omicron	positive	3	52732320000
LC793409	children	omicron	positive	0	533.815
LC793410	children	omicron	positive	1	49294025
LC793410	children	omicron	positive	1	5.1202e+07
LC793410	children	omicron	positive	1	7.67562e+07
LC793410	children	omicron	positive	2	19677600000
LC793410	children	omicron	positive	2	12929152000
LC793410	children	omicron	positive	2	54239641600
LC793410	children	omicron	positive	3	31989801600
LC793410	children	omicron	positive	3	15235313600
LC793410	children	omicron	positive	3	35369676800
LC793410	children	omicron	positive	0	415.719
LC793408	children	omicron	negative	1	2.27316e+06
LC793408	children	omicron	negative	1	72911.9
LC793408	children	omicron	negative	1	707252
LC793408	children	omicron	negative	2	1291311400
LC793408	children	omicron	negative	2	3.60462e+07
LC793408	children	omicron	negative	2	2.89779e+07
LC793408	children	omicron	negative	3	21797510400
LC793408	children	omicron	negative	3	465884100
LC793408	children	omicron	negative	3	8682763200
LC793408	children	omicron	negative	0	323.896
LC793409	children	omicron	negative	1	9.25966e+06
LC793409	children	omicron	negative	1	699714
LC793409	children	omicron	negative	1	4.76508e+06
LC793409	children	omicron	negative	2	6256860400
LC793409	children	omicron	negative	2	154282200
LC793409	children	omicron	negative	2	1320202200
LC793409	children	omicron	negative	3	35411558400
LC793409	children	omicron	negative	3	4740197200
LC793409	children	omicron	negative	3	23697907200
LC793409	children	omicron	negative	0	460.218
LC793410	children	omicron	negative	1	2.08017e+07
LC793410	children	omicron	negative	1	6016175
LC793410	children	omicron	negative	1	8.37651e+06
LC793410	children	omicron	negative	2	15791536000
LC793410	children	omicron	negative	2	3929734000
LC793410	children	omicron	negative	2	6752846400
LC793410	children	omicron	negative	3	27179196800
LC793410	children	omicron	negative	3	7979425600
LC793410	children	omicron	negative	3	28244304000
LC793410	children	omicron	negative	0	672.161

## Sheet: Average
Host	Variant	TMPRSS2 on Cells	CultureDay	Average of Production
children	omicron	positive	0	359.393
children	omicron	positive	1	2.79281e+07
children	omicron	positive	2	19048344200
children	omicron	positive	3	4.45787e+10
children	omicron	negative	0	485.425
children	omicron	negative	1	5.8858e+06
children	omicron	negative	2	3.95131e+09
children	omicron	negative	3	1.75776e+10
