# Supplementary material for: Difference in TMPRSS2 usage by Delta and Omicron variants of SARS-CoV-2: Implication for a sudden increase among children
Source: PLoS One. 2024 Jun 13;19(6):e0299445. doi: 10.1371/journal.pone.0299445 (PMC11175390; doi:10.1371/journal.pone.0299445)
Supplement: S6 Data — (XLSX) [file pone.0299445.s006.xlsx]

## Sheet: Raw data
Acsession Number	Host	Variant	TMPRSS2 on Cells	Day	Viral Production
LC793430	adult	omicron	positive	1	6.68906e+07
LC793431	adult	omicron	positive	1	3.87118e+07
LC793432	adult	omicron	positive	1	3.33316e+07
LC793433	adult	omicron	positive	1	1.45318e+07
LC793434	adult	omicron	positive	1	1.6174e+07
LC793435	adult	omicron	positive	1	3.60725e+07
LC793436	adult	omicron	positive	1	8.54323e+06
LC793437	adult	omicron	positive	1	4.85658e+06
LC793438	adult	omicron	positive	1	1.38823e+07
LC793439	adult	omicron	positive	1	4.11692e+07
LC793440	adult	omicron	positive	1	239613
LC793441	adult	omicron	positive	1	237190
LC793442	adult	omicron	positive	1	135867
LC793444	adult	omicron	positive	1	936040
LC793445	adult	omicron	positive	1	2.74979e+06
LC793446	adult	omicron	positive	1	4.03493e+06
LC793447	adult	omicron	positive	1	14632.9
LC793448	adult	omicron	positive	1	4.22796e+06
LC793449	adult	omicron	positive	1	6.65415e+06
LC793450	adult	omicron	positive	1	23479.6
LC793451	adult	omicron	positive	1	3.06439e+06
LC793452	adult	omicron	positive	1	647507
LC793455	adult	omicron	positive	1	8.96619e+06
LC793456	adult	omicron	positive	1	5.19615e+07
LC793430	adult	omicron	negative	1	8.2558e+06
LC793431	adult	omicron	negative	1	1.07608e+07
LC793432	adult	omicron	negative	1	9.81429e+06
LC793433	adult	omicron	negative	1	1.8332e+06
LC793434	adult	omicron	negative	1	763781
LC793435	adult	omicron	negative	1	585404
LC793436	adult	omicron	negative	1	423427
LC793437	adult	omicron	negative	1	108601
LC793438	adult	omicron	negative	1	88565.7
LC793439	adult	omicron	negative	1	1.78083e+06
LC793440	adult	omicron	negative	1	37428.7
LC793441	adult	omicron	negative	1	2874.3
LC793442	adult	omicron	negative	1	3784.83
LC793444	adult	omicron	negative	1	2473.03
LC793445	adult	omicron	negative	1	3928.27
LC793446	adult	omicron	negative	1	7692.16
LC793447	adult	omicron	negative	1	8522.94
LC793448	adult	omicron	negative	1	12090.9
LC793449	adult	omicron	negative	1	6602.61
LC793450	adult	omicron	negative	1	13113.1
LC793451	adult	omicron	negative	1	25892.7
LC793452	adult	omicron	negative	1	53126.3
LC793455	adult	omicron	negative	1	91906.4
LC793456	adult	omicron	negative	1	2.61415e+06
LC793408	children	omicron	positive	1	2.84329e+06
LC793409	children	omicron	positive	1	2.1857e+07
LC793410	children	omicron	positive	1	5.90841e+07
LC793411	children	omicron	positive	1	8.93953e+06
LC793412	children	omicron	positive	1	1.58388e+07
LC793413	children	omicron	positive	1	5437.79
LC793414	children	omicron	positive	1	283170
LC793415	children	omicron	positive	1	1.13052e+07
LC793417	children	omicron	positive	1	4.89674e+06
LC793418	children	omicron	positive	1	2.23687e+06
LC793419	children	omicron	positive	1	1.6154e+06
LC793420	children	omicron	positive	1	1.01478e+07
LC793421	children	omicron	positive	1	47207.7
LC793422	children	omicron	positive	1	9.30042e+06
LC793423	children	omicron	positive	1	9.04464e+06
LC793424	children	omicron	positive	1	4951.57
LC793426	children	omicron	positive	1	180409
LC793425	children	omicron	positive	1	326663
LC793427	children	omicron	positive	1	1.02649e+06
LC793428	children	omicron	positive	1	5.92727e+07
LC793429	children	omicron	positive	1	1.3636e+07
LC793408	children	omicron	negative	1	1.01777e+06
LC793409	children	omicron	negative	1	4.90815e+06
LC793410	children	omicron	negative	1	1.17315e+07
LC793411	children	omicron	negative	1	16065.1
LC793412	children	omicron	negative	1	406267
LC793413	children	omicron	negative	1	3597.55
LC793414	children	omicron	negative	1	19695.6
LC793415	children	omicron	negative	1	19657.2
LC793417	children	omicron	negative	1	343179
LC793418	children	omicron	negative	1	100027
LC793419	children	omicron	negative	1	62940.1
LC793420	children	omicron	negative	1	205972
LC793421	children	omicron	negative	1	30399.1
LC793422	children	omicron	negative	1	195135
LC793423	children	omicron	negative	1	10784.2
LC793424	children	omicron	negative	1	5809.91
LC793426	children	omicron	negative	1	23446.5
LC793425	children	omicron	negative	1	10661.9
LC793427	children	omicron	negative	1	10546
LC793428	children	omicron	negative	1	63536.4
LC793429	children	omicron	negative	1	44376

## Sheet: Average
Host	Variant	TMPRSS2 on Cells	CultureDay	Average of Production
adult	omicron	positive	1	1.4919e+07
adult	omicron	negative	1	1.5541e+06
children	omicron	positive	1	1.10425e+07
children	omicron	negative	1	915690
